# Supplementary material for: Quality of Surgical Outcome Reporting in Randomised Clinical Trials of Multimodal Rectal Cancer Treatment: A Systematic Review
Source: Cancers (Basel). 2023 Dec 20;16(1):26. doi: 10.3390/cancers16010026 (PMC10778098; doi:10.3390/cancers16010026)
Supplement: Supplementary file 1 [file cancers-16-00026-s001.zip]

Archive with 1 entries (1 files):
- cancers-2714258-supplementary.docx
